# Supplementary material for: Selenium-Enriched Polysaccharides from Lentinula edodes Mycelium: Biosynthesis, Chemical Characterisation, and Assessment of Antioxidant Properties
Source: Polymers (Basel). 2025 Mar 9;17(6):719. doi: 10.3390/polym17060719 (PMC11944456; doi:10.3390/polym17060719)
Supplement: Supplementary file 1 [file polymers-17-00719-s001.zip]

Archive with 4 entries (4 files):
- Figure S1.tiff
- Figure S2.tif
- Figure S3.tif
- supplementary material.pdf
